# Supplementary material for: Pimozide and Imipramine Blue Exploit Mitochondrial Vulnerabilities and Reactive Oxygen Species to Cooperatively Target High Risk Acute Myeloid Leukemia
Source: Antioxidants (Basel). 2021 Jun 15;10(6):956. doi: 10.3390/antiox10060956 (PMC8232307; doi:10.3390/antiox10060956)
Supplement: Supplementary file 1 [file antioxidants-10-00956-s001.zip]

Archive with 1 entries (1 files):
- antioxidants-1240104-supplementary.pdf
